# Supplementary material for: Therapeutic Potential of Quadrigemine I Against Lymphoma: Mechanistic Insights from Cell Lines and Xenograft Models Demonstrating DNA Damage, Oxidative Stress, and Pathway Regulation
Source: Int J Mol Sci. 2025 May 19;26(10):4848. doi: 10.3390/ijms26104848 (PMC12112571; doi:10.3390/ijms26104848)
Supplement: Supplementary file 1 [file ijms-26-04848-s001.zip]

Archive with 1 entries (1 files):
- ijms-3620589-supplementary.pdf
